# Supplementary material for: Evaluation of Microarray Preprocessing Algorithms Based on Concordance with RT-PCR in Clinical Samples
Source: PLoS One. 2009 May 21;4(5):e5645. doi: 10.1371/journal.pone.0005645 (PMC2680989; doi:10.1371/journal.pone.0005645)
Supplement: Dataset S1 — A tab-delimited text file containing raw RT-PCR CT values for the cell line data set. (0.03 MB TXT) [file pone.0005645.s001.txt]

Probe ID	GSM298625	GSM298626	GSM298627	GSM298628	GSM298629	GSM298630	GSM298631	GSM298632	GSM298633	GSM298634	GSM298635	GSM298636	GSM298637	GSM298638	GSM298639	GSM298640	GSM298641	GSM298642	GSM298643	GSM298644	GSM298645	GSM298646	GSM298647	GSM298648	GSM298649	GSM298650	GSM298651	GSM298652	GSM298653
4342379-18S	8.939129	7.8412423	8.071008	7.702615	15.708266	12.706351	8.366742	8.220202	8.967187	8.57034	7.884095	8.596317	8.8453045	7.515985	7.65712	7.936703	8.989838	7.8861723	14.475143	12.85575	8.874773	9.070049	8.185388	13.717951	15.674349	7.5907454	13.919198	7.5381393	8.929753
Hs00153340_m1	21.077734	20.636412	23.41336	20.824451	22.966	21.980227	21.000044	21.49973	21.154905	20.745226	21.282333	24.457401	21.552702	20.527887	20.51794	22.046516	21.746439	21.837183	21.438059	23.478659	23.674347	21.56712	23.695786	26.70693	21.87062	19.91226	21.729656	20.169039	21.912329
Hs00153462_m1	19.396507	23.115286	18.765291	19.892319	19.535748	19.061726	19.379042	19.556389	20.469429	21.57832	21.876053	21.51455	18.873571	18.986631	19.269512	19.68142	18.455917	19.1824	19.638212	24.06332	19.982965	20.226156	20.03751	20.427662	21.689789	18.767689	19.087948	18.098703	21.99879
Hs00154079_m1	34.546795	28.62636	35.63843	31.116535	24.9214	31.663649	32.114704	29.180258	33.034386	23.576347	34.68589	29.07087	32.149143	36.539234	28.462671	32.4846	33.35015	33.892605	30.830433	26.255274	27.88091	30.660141	31.964424	33.29767	26.513336	24.332535	26.406822	26.608538	33.476776
Hs00154826_m1	23.049847	29.292376	20.4256	20.17896	24.962084	20.961023	22.475441	25.337215	19.191633	22.93025	27.080107	26.158821	23.034597	23.815622	20.770983	20.110464	29.846361	25.452658	24.43594	25.166948	20.990717	19.93396	19.188478	24.465548	23.89962	23.301418	21.01097	22.882452	28.145164
Hs00155308_m1	31.61163	23.920263	25.302992	29.930296	27.988216	23.099798	26.956833	25.994816	26.082735	27.37846	26.371489	24.90826	28.567102	25.8163	25.45451	25.16906	25.431448	26.511276	27.653957	29.981756	29.06801	26.70374	24.611559	27.62634	25.958912	24.86084	26.014029	23.049208	23.545166
Hs00156076_m1	30.923658	32.51537	24.144142			29.063072	34.45976	33.373024	26.707655	20.893528	33.1503	23.860928		22.329641	25.59805	30.006521	33.986256	24.757996	22.867825	24.004957	30.444511	26.933027		31.904602	22.53973	26.920889	22.484907	20.610561	30.605255
Hs00156145_m1	25.818764	23.622778	29.2505	24.386005	26.770308	23.46177	22.242205	25.594622	20.947496	29.745327	26.24968	28.096815	22.077984	23.947487	25.39344	25.42593	23.89479	24.160559	24.623802	33.74843	23.732018	33.76159	29.560083	24.67404	24.37051	29.748825	26.49059	24.276747	25.336496
Hs00156308_m1	23.645996	24.59346	24.16806	22.007372	24.845404	23.76508	23.806427	23.43979	21.878317	25.730433	23.795488	21.77875	23.873505	22.78773	22.741884	23.638962	22.555292	22.570206	23.667274	28.228739	23.253475	23.608006	23.202753	23.008497	25.058302	21.261309	25.036417	22.94246	24.38716
Hs00158980_m1	21.79374	28.544268	34.561554	22.116657	27.233345	32.57259	20.89757	23.606928	20.954868		24.25364	21.820202	21.32249	20.460312	23.912466	24.737926	24.85521	21.44297	35.242104	34.975616	28.089277	32.346214	32.966904	23.673649	22.872633	28.153986	29.54899	31.446857	32.975983
Hs00160444_m1	30.61517	33.975582	24.971085	23.788021	19.514448	22.269821	30.161402	28.684788	25.502012	20.846664	32.324043	35.606766	30.998148	32.33331	21.35198	26.005077	21.199747	30.49924	25.23254	23.689827	19.028812	26.92852	29.274897	30.965504	25.253225	20.41384	20.111404	22.878675	32.91839
Hs00162077_m1	25.320713	23.721142	23.598862	25.39786	24.699596	25.057285	26.476767	24.132076	27.675276	24.307474	25.943525	23.704372	27.541842	29.269583	23.56644	24.760132	22.95336	24.787392	25.424679	25.38291	23.693806	23.81134	22.94707	25.907104	26.907475	22.83025	24.48609	22.35041	23.795237
Hs00166123_m1	30.819159	32.05631	24.704885	27.513727	27.479546	33.79783	26.092688	23.737377	31.33327	29.824594	32.82005	25.52192	30.435217	31.670588	27.844088	28.10859	30.974958	33.269875	27.768423	31.488691	30.745928	32.520664	23.956547	30.938595	31.026735	25.584982	23.37637	23.9502	31.963295
Hs00167155_m1	24.113754	33.27053	29.685122	22.933422	19.92488	27.617794	24.276503	28.83045	29.765554	19.57543	28.026768	24.25431	28.507551	23.593252	20.64356	26.485378	29.79886	28.984095	25.342447	21.671976	21.316053	27.945084	31.572107	24.729528	22.81613	17.68217	19.040277	21.639183	29.946644
Hs00167445_m1	33.95525	19.704311	26.854145	34.491245	33.600895	31.933064	29.825367	22.602196	27.20701	34.218864	23.823557	21.439915	26.652143	22.061113	25.841602	27.603146	30.680601	22.019693	32.652737	36.893303	34.0182	26.788269	29.752293	29.283922	30.412266	28.801203	21.643578	23.99378	17.955677
Hs00168547_m1	20.99105	23.033634	20.325605	18.462982	21.00151	21.259949	21.418795	20.404514	20.545507	24.165625	26.995758	27.630686	20.148413	22.03102	20.86626	19.817936	20.69652	22.314417	21.106483	27.162878	20.856272	20.172125	19.327393	22.04924	23.584171	24.887594	20.294727	18.812098	24.85614
Hs00171569_m1	24.96504	26.467163	24.895933	25.618824	25.628027	26.158953	25.595657	26.148949	24.636051	27.112883	28.052261	27.003069	25.49862	25.999662	26.736593	24.827374	24.474483	25.373924	25.161343	31.154747	26.093695	26.445078	25.021933	27.046934	30.770657	25.393864	26.223705	25.869884	25.450487
Hs00171642_m1	27.562073	32.00801	24.756006		23.625336	28.10975	34.38851	28.49593	22.996086	25.176764	26.083252	31.137056	33.034958		34.002777		19.442589	21.575125	33.771435	27.94634	25.857092	28.974073	33.092876	20.963236	21.998722	19.11336	21.135603	22.753834	24.854914
Hs00172259_m1	23.79272	22.443388	24.071815	22.255913	23.16617	22.208452	23.092503	22.839417	21.708553	23.389832	22.766869	22.524555	22.924086	22.480183	22.711895	23.01659	22.066755	22.156506	22.197914	25.233917	22.78017	22.98078	22.726622	21.621891	22.414661	22.585243	23.095354	22.488346	22.039234
Hs00173091_m1	23.911846	22.918447	21.78855	22.81614	23.656044	21.664673	23.769016	23.186272	21.833149	23.396387	24.081564	23.35597	23.763401	23.506348	22.517706	21.418367	23.67639	23.098701	20.474571	25.435556	22.519003	19.762835	22.654705	22.78401	24.23851	22.083645	22.73213	22.559406	22.827492
Hs00173566_m1	25.01628	31.349575	28.153788	30.74896	25.621696	28.167316	30.635021	23.349934	34.466614	32.295334	17.8895	24.259886	26.19298	25.699116	23.776484	31.616056	20.798546	22.749775	34.37163	32.975662	33.773098	27.762882	30.28132		25.625973	26.671732	28.12629	22.555336
Hs00173615_m1	27.561817	33.2185	29.235088	31.300133	23.943932			29.299566	32.41844	21.563639	28.68829	25.520433	35.234894		22.088442	30.615269	30.367508	24.638157		25.35638	17.645744	26.31725			26.432852	23.249758	26.194397	21.453161
Hs00173892_m1	27.317719	31.019516	23.4352	23.549074	26.15167	25.964457	26.780186	24.951706	27.34838	26.250061	25.4381	24.355347	26.100077	27.491184	27.028624	26.149466	25.852707	31.649931	24.857569	27.907251	26.397696	25.66898	26.12643	26.96705	24.051147	24.836079	24.01699	23.133108	25.95527
Hs00174097_m1	26.924166		27.827467	29.033943	21.400894			31.779505	29.249992	20.236261	33.97493		35.137238	26.874779	21.136858	29.418106	32.95177	32.21191	29.892107	23.047075	19.18188	23.559502	30.97098	35.27665	29.07075	26.174173	31.141958	25.265202
Hs00174164_m1	25.921413	22.35011	24.963436	28.320717	24.269411	27.94583	32.262375	23.231916	25.29533	23.959303	27.888834	24.888628	28.650574	29.827719	20.014175	24.658453	24.62553	25.614712	25.745764	26.333282	22.889568	25.825825	27.075619	25.39538	25.40963	22.569307	23.090748	20.259392
Hs00176628_m1	26.303576	26.34282	24.157646	24.730999	25.552973	22.06387	21.863272	27.017208	24.946815	23.688217	24.540073	31.529245	23.001436	24.30553	24.330236	22.917795	27.944489	26.421972	22.497164	26.72564	24.68198	22.709312	22.765627	26.153479	26.252321	22.215445	32.5864	23.895744	25.775862
Hs00177406_m1	22.44873	22.632082	23.6333	21.895084	24.993126	22.736021	22.185572	21.68138	21.75965	25.756826	23.554619	23.159395	21.907288	20.975363	22.122993	23.70633	21.613785	21.02886	22.988865	29.95511	23.088625	23.448664	24.157421	22.585518	24.370993	22.553797	22.190756	20.91394	21.845028
Hs00179504_m1	26.924217	26.377028	27.783953	26.416334	26.026953	26.420588	28.694386	26.059336	27.042332	26.326849	27.314262	29.055876	27.681255	28.269396	26.28699	28.083424	25.629585	26.501934	26.152796	27.091803	23.999405	26.888153	27.045782	26.289402	25.281977	24.168274	21.384245	26.565907	26.376013
Hs00179887_m1	24.403843	23.140268	24.797157	23.918243	24.89951	24.82558	23.613121	23.57821	23.19543	25.074703	24.366314	24.43629	24.101534	23.432636	24.30668	24.411533	23.199184	23.330744	24.258604	27.805834	23.616915	24.177189	23.873291	24.234295	24.515497	24.48665	24.362347	23.436676	22.370325
Hs00180269_m1	20.878845	20.947063	21.547476	21.679693	20.018744	21.084993	21.90795	21.676455	20.24872	21.897837	22.962927	21.471903	21.562738	20.073317	20.78302	21.485739	19.996801	22.27862	21.561153	24.336586	20.964725	22.08107	21.365236	21.015236	21.863642	21.213022	20.282314	21.029932	20.407444
Hs00180634_m1	25.70872	24.549416	26.141058	24.120008	26.839197	25.371513	25.930714	24.62412	24.275711	27.114887	25.999264	24.439762	25.204977	24.530695	25.926746	25.617682	23.992672	23.876682	25.015215	31.56219	25.371181	25.948147	26.079449	26.647478	24.671913	26.047987	27.1256	23.995428	25.123196
Hs00181605_m1	28.043152	26.31829	25.273914	25.37972	25.454649	31.960884	26.876013	24.822746	26.170515	31.388475	27.94314	26.919884	26.853765	28.661816	26.40138	30.517103	28.910034	27.56941	25.277561	32.766335	23.0538	25.164642	23.212175	25.032028	27.120705	23.437925	23.110764	23.997337	23.79322
Hs00182622_m1	21.596369	23.367136	21.52997	23.464478	22.964558	23.67732	23.087341	21.258516	21.520294	22.426338	23.56874	24.171625	21.10322	20.943178	21.941431	20.722258	21.907568	22.619501	22.354933	27.214457	20.485096	21.12428	21.22376	24.569975	24.613974	21.319338	23.573708	20.167248	20.026735
Hs00184491_m1			27.9785		35.45147	28.801847	26.376995	36.019466	33.2479	33.506355	33.67319	26.457497	28.272955	36.937805	36.091293	29.372265	25.168348	33.8791	34.281887	37.229378	29.090094	34.959232	30.086218	36.201355	34.190224	30.510748	25.430151	30.671288	37.118034
Hs00184500_m1	32.768204		27.056805		34.15037	27.003317	25.28011	36.166763	33.32341	31.88307	30.801144	25.919725	27.549305	36.049522		28.712385	25.055706		33.904984	34.23933	28.975504	35.133137	29.54625	32.637383	32.127663	29.737602	23.599148	29.875961
Hs00184979_m1	28.740124	22.871763	29.078009	25.130999	28.698122	38.567963	32.68983	24.83717	26.701187	28.716133		28.955486	26.539585	25.75816	25.456022	28.068653	33.037075	31.054123	28.680239	32.546776	28.55972	27.038515	30.416458	31.693518	32.772137	26.192495	31.557503	25.943745
Hs00185826_m1	23.318798	20.025349	20.792404	21.150599	21.99519	18.596283	20.193062	20.371218	19.864397	21.312302	26.884892	23.783419	20.441648	21.618464	21.12432	21.90239	22.170614	21.66185	18.198624	24.217098	19.503618	19.745527	19.985422	20.622223	21.528685	20.97144	20.004677	21.517775	21.033892
Hs00186374_m1	26.157331	25.266058	20.908422	24.097368	25.34451	19.941687	23.100117	23.8494	23.53141	27.835732	26.025692	26.58795	25.624306	25.339117	25.43047	20.979446	22.702085	24.10154	22.009039	29.208822	24.903248	20.766083	20.459377	22.896914	23.090405	22.803778	22.59677	21.02863	22.760506
Hs00187143_m1	25.878992	25.176346	24.359734	25.52111	26.73276	25.77974	24.735077	24.857534	24.195898	24.628061	24.697752	25.728666	23.94077	25.041075	23.896345	25.23905	25.23522	24.28918	27.174473	30.11362	23.314814	24.798798	24.9205	27.733562	27.670189	24.304544	26.682621	22.919195	23.961637
Hs00188930_m1	24.212599	23.106592	25.171158	24.406773	23.539043	22.965015	25.442852	24.22819	24.291922	24.004635	24.853073	25.071623	24.618683	24.891912	23.506899	25.930819	23.344223	24.343332	24.01953	25.972408	23.222273	24.457645	24.125502	23.986881	22.901772	23.074095	22.804644	23.935745	23.14341
Hs00189506_m1	22.364548	22.680971	21.353746	19.993147	22.17691	19.892345	21.618576	21.238995	18.872513	23.000935	22.36165	20.812807	20.795982	20.04844	20.608149	19.768776	20.786934	21.802294	21.216236	25.951544	20.243383	21.207539	21.103613	19.77473	21.79582	21.491339	20.848917	21.45635	20.901821
Hs00191312_m1	23.888102	24.95033	26.133625	26.076399	23.286316	26.99605	26.085773	23.564833	24.604448	22.52445	25.578087	26.666187	26.560888	25.256565	24.670748	25.198288	24.500786	25.606913	26.909239	26.486292	23.475044	26.805128	26.59158	26.193172	25.949165	22.734436	22.403776	22.449356	24.462814
Hs00191940_m1	24.735817	24.324049	26.864435	29.950266	24.965399	25.706505	25.971844	24.804617	25.099157	23.767971	26.845957	23.634007	25.4153	24.994139	23.69691	26.678844	23.919157	25.171108	23.436981	26.116585	25.273281	25.49663	30.412384	31.65109	26.480492	24.95837	23.706951	23.94511	23.146742
Hs00194701_m1	26.716307	25.385221	27.251192	26.147743	26.895163	25.353441	26.824047	25.80639	24.792206	27.180292	25.978373	26.652828	26.750103	27.758537	26.818857	26.788319	24.564674	26.891724	25.613665	29.247322	25.692783	26.531788	25.697834	26.550472	28.029623	27.015635	26.565739	25.873566	24.579094
Hs00195260_m1	26.156929	25.962631	24.397797	28.935612	25.248621	25.651379	24.9312	24.62483	23.943401	25.50196	28.14308	26.656246	23.904505	24.515753	25.297606	24.097908	23.366743	25.812529	25.392355	27.693085	25.181782	25.748178	25.984648	24.009565	26.054758	23.985514	23.967194	23.877872	24.23974
Hs00195584_m1	27.604933	33.75259	32.62657	20.442535	30.821741	21.010723	21.167871	27.779556	17.120363		32.40536	27.242495	17.6611	19.816349	22.253082	24.972784	30.423521	26.796457	18.914612	35.472492	25.52505		32.975456	25.293222	28.695993	30.460249	27.211683	27.367027	31.34702
Hs00196125_m1	28.77345	34.685505	31.351881	23.605536	30.421675	24.207037			26.281807	33.945873	23.602495	26.792587		34.95101	32.496555	28.590847	22.799807	21.127274	25.292933		32.92615	24.432957	24.683058	22.005817	28.097782	30.207966	22.571276	27.17605
Hs00196699_m1	22.636534	22.860168	24.93092	23.418842	22.44957	24.69388	24.979338	22.150347	23.550144	23.349255	25.839592	25.010002	23.625418	22.703308	22.390581	25.536306	22.641453		23.09118	25.462412	21.646423	26.467537	26.9491	22.714235	22.76457	21.195465	21.063953	21.57825	19.500227
Hs00196731_m1	23.657722	21.554493	27.311256	30.510496	26.459076	31.779501	34.210533	22.825775	26.97767	21.78061	28.222195	23.553875	25.284779	22.726383	21.84275	29.148813	23.288599	27.683165	27.37988	29.032288	21.787767	29.269646	28.931307	27.374323	30.683865	22.31814	26.078176	23.926203	19.286383
Hs00197506_m1	23.161674	22.92318	23.546623	22.938263	22.839708	22.482847	24.263556	22.857527	21.736835	23.213667	21.156631	24.195549	23.048979	23.861021	21.836994	22.774755	21.660372	23.292543	21.516283	25.470406	20.981922	23.511724	22.740046	21.516731	21.26408	21.96132	22.497522	21.56487	21.499035
Hs00197918_m1	30.657581	34.710636	26.37292	24.659674	23.657827	26.400581	33.033432	23.233387	33.526592	21.931528	29.77651	34.242153			27.414017	30.178997	22.704393	24.011917	31.967215	24.187307	20.470205	27.614876	29.424345	24.30314	23.692339	24.810402	22.15	23.273943	18.110668
Hs00198379_m1	26.980383	27.12452	27.59217	26.620228	28.520103	26.276882	24.952986	27.131796	26.40536	27.928108	27.894455	28.290789	25.358362	27.162418	26.981012	28.893757	27.502342	28.761816	26.163301	29.43397	26.363567	27.751978	24.742548	27.045193	26.006674	25.029371	25.022238	24.914528	25.9719
Hs00199135_m1	23.355196	22.558962	22.148022	24.029163	21.354187	21.52076	23.754694	23.419281	21.693865	21.721924	21.121449	20.979982	21.674208	23.75512	21.079735	22.494658	21.24799	21.883865	22.609552	23.899706	20.943304	22.352196	23.06611	20.95992	21.22136	20.29393	21.9497	20.170006	22.36493
Hs00199149_m1	24.072493	21.74337	23.019896	23.96115	22.531689	21.262928	25.953743	23.282713	24.160406	22.215445	24.820747	22.30157	28.583618	25.187132	22.12222	21.880348	22.054518	22.2282	24.058062	24.950865	20.6579	20.406792	20.02132	22.953152	21.923004	19.372057	21.881227	21.296957	22.30002
Hs00200082_m1	25.397375	25.540768	22.938927	23.045137	25.287928	21.496641	25.390593	24.934736	24.0133	25.014565	24.681252	25.92027	23.77972	24.959082	24.740381	22.082495	24.759375	25.128567	24.015003	26.608074	24.272043	22.5338	21.765747	23.951183	23.58277	24.184576	25.694637	23.234673	24.53286
Hs00209620_m1	24.241693	30.649115	21.412777	21.18284	29.156473	20.514664	23.132975	30.022179	21.060509	30.060873	23.695164	24.778675	22.972147	23.52271	26.168955	21.229513	23.027527	23.023748	26.575142		28.153933	21.551369	21.437248	21.04492	25.473673	30.38652	28.27846	27.2302
Hs00209889_m1	24.021782	22.248451	24.074884	23.92571	24.018824	22.799862	23.882643	22.735415	23.628683	24.64031	23.535587	21.9725	23.887865	23.17194	24.12313	24.611853	20.556707	23.896381	23.925175	26.01822	24.264233	24.753014	24.337534	21.97137	24.136461	22.130476	20.952026	22.065294	22.758121
Hs00209890_m1	22.82246	20.772833	24.502113	23.804056	23.442484	22.24792	22.683573	21.556725	22.508015	23.339792	22.35055	22.024563	22.683105	22.500813	23.43895	23.543522	19.421263	23.343624	24.773413	25.133337	23.17677	25.001423	24.769907	20.539595	25.517008	20.917763	20.2606	20.97851	21.315462
Hs00219905_m1	24.464664	24.583437	24.76589	25.02295	22.31097	23.856377	23.311895	23.73369	23.605238	24.210249	24.440065	25.205383	23.743279	23.17645	23.379513	25.178152	23.032173	22.786392	23.4528	24.462204	22.821878	26.121572	24.949997	22.47495	22.831894	23.083096	22.941542	21.897142	22.804585
Hs00224289_m1	23.756252	24.048258	22.698093	21.713291	22.593575	22.787159	24.511353	22.272987	23.881512	23.458323	22.460606	21.743511	22.901443	23.284023	22.031277	22.365423	21.220547	22.179392	22.880396	25.681753	21.934958	22.577526	22.828398	22.364065	23.177633	21.492851	21.33138	20.811426	22.028568
Hs00232392_m1	21.840815	21.178688	21.499676	22.130978	20.6957	20.913584	21.568819	21.11464	21.726696	20.389194	22.360435	22.394596	21.575413	21.139385	21.054823	21.96484	22.183502	22.60231	21.891396	21.813793	20.415802	20.936934	22.25763	20.948162	21.25903	19.948269	19.504831	21.095491	19.916164
Hs00233958_m1	28.875158		27.940962	30.616106				26.969696	28.79981	17.014479	30.614204		31.726738	31.806534	25.833918	29.52357	32.91513	27.189213		28.276672	25.217161	26.062775	30.838678	34.211372	35.670746	21.452248	34.550182	24.028223	20.510777
Hs00234032_m1	32.519073		29.879711	37.627758	32.5798			33.768658	30.528389	21.626226			34.178272	36.031425	33.15079	29.538603		32.08966		27.457453	24.068726	28.10896	34.16424		36.985443	26.299133	38.55573	28.350729
Hs00235033_m1	24.376165	21.715914	23.511	25.392494	22.256083	22.080166	24.198435	21.958263	26.087029	23.057981	20.842714	23.862282			22.601875	23.96706	21.855791	23.52098	22.301567		22.179134	22.273277	22.461708	22.191895	21.998693	21.400034	21.06653	20.419046	20.959587
Hs00240792_m1	28.298111	31.119354		27.496876	34.548744	24.02131		30.251814	23.88209		23.345282	24.331255		24.81378	28.065973	29.829872	23.686543	23.92063	33.821655			34.036945	30.148672	24.477077	26.185202	32.998558		26.237026	31.482462
Hs00240796_m1
Hs00243257_m1	22.61849	23.64468	22.893522	22.380047	24.233297	22.80303	22.423328	22.774227	22.771791	23.091911	23.447697	23.08155	22.705015	22.245594	22.440178	23.301016	22.551184	22.378698	23.49639	25.692438	22.186941	22.865555	22.873087	23.212145	23.37377	22.511507	22.801842	22.312305	21.734318
Hs00243277_m1	22.19524	21.215307	21.19617	21.814575	21.358149	20.345867	22.016602	21.889734	21.058147	21.2631	22.124308	22.386309	22.1249	21.602175	21.903215	22.160788	19.678373	21.453993	22.254297	24.06168	20.623922	21.340195	21.568514	21.529772	22.51368	20.4332	21.267895	20.378275	20.281225
Hs00245438_m1	21.41863	26.058163	20.776426	21.109585	20.905573	22.700014	23.292648	22.880987	21.674011	21.732817	24.989437	26.57352	21.275364	21.947645	20.64114	21.344582	20.15767	23.986244	22.832382	23.960716	20.563404	21.66606	22.475136	21.645424	21.831615	19.18902	20.288942	20.15441	23.586443
Hs00249583_m1	24.182379	24.973541	28.467909	23.881588	22.385584	24.946346	22.50452	21.888556	22.758947	25.12596	24.779213		23.021759	22.983162	26.550753	24.517687	21.69798	26.062761	22.029352	27.730158	19.85045	25.069273	27.515635	24.014196	24.508072	23.354849	21.637043	26.910326	23.344538
Hs00249890_m1	23.408184	25.035763	24.56365	25.358427	28.215254	23.264881	23.097282	25.314121	23.903309	25.955042	24.202282	23.798618	22.219898	23.202751	24.55392	22.68276	24.530386	22.494549	25.728973	29.146357	24.88344	24.154274	21.770277	23.74053	25.040459	23.477497	25.799286	22.903522	25.117271
Hs00249895_m1	25.05218	27.825579	28.44312	27.277964	33.528908	27.373262	24.324547	27.96383	25.15054	30.81037	27.935555	26.270218	24.164745	24.771357	28.2761	27.597284	26.062576	24.171112	28.507166	34.920914	29.563873	29.318665	25.012203	29.481356	30.336727	29.043417	30.20329	27.191084	27.24443
Hs00355752_m1	25.591215	25.955101	27.543959	25.280888	31.094505	32.909508	26.223368	26.290005	26.81291	28.42701	28.496443	29.235748	26.434534	25.410215	25.27651	26.648304	26.455418	27.328379	33.4857		26.758003	27.412098	28.377466	32.57772	34.090843	26.806541	35.312378	26.540178	25.620533
Hs00356079_m1	26.240652	23.392426	24.634264	31.530672	31.351484	24.41154	32.227932	25.883944	28.496256	24.561848	22.385792	24.751497	24.499332	35.146465	23.387205	24.229736	22.132677	22.721989	23.508535	27.601091	24.463608	23.969906	30.895164	26.757444	22.661085	23.91138	23.644176	22.290096
Hs00358656_m1	24.176336	31.441435	32.03458	24.592367	34.40422		25.30569	24.232012	24.708593	26.050709	33.862053	26.023537	23.623104	22.734617	23.912771	27.902761	26.16147	28.098726	31.248459	35.625355	26.460964	34.27734		30.814884	35.899857	25.526232	29.260406	23.772387
Hs00363189_g1	20.982748	21.393654	23.003216	21.968763	22.197197	21.217144	22.415422	21.824417	20.760756	23.07613	22.07566	21.01454	21.914318	21.483206	21.354431	22.41576	21.188301	21.723974	21.640543	24.677614	21.739647	22.764364	22.35296	20.426764	20.976017	21.360846	21.387302	21.264122	21.792826
Hs00366532_m1	31.001448	26.509315	24.912823	24.661636		31.16674	34.280697	27.430605	25.226133	28.59392		30.722744		24.916517	26.891636	25.715		26.666893	32.98634	37.844006	28.146612	25.232784	26.007153		36.957783	32.26967		23.773443	22.861202
Hs00384650_m1	23.4642	23.390228	22.788338	21.65276	21.816189	21.930647	24.82966	21.994946	23.742294	23.182507	22.169466	21.081375	23.039547	22.993786	22.234434	22.583961	21.065138	21.88926	22.424683	25.18734	21.804653	22.569096	22.89373	21.632797	21.749601	21.108242	21.253958	20.791443	22.061384
Hs00414514_m1	21.626303	22.326868	22.429161	22.204243	23.014818	24.772467	21.822346	22.683758	21.00994	23.042253	23.938946	22.02474	22.0571	21.43869	21.804525	22.17587	21.357834	22.282469	23.873297	27.346102	21.634577	23.292433	21.643997	23.694918	25.476889	22.469406	24.348911	21.769947	21.153286
Hs00426287_m1	23.980473	29.654802	18.735596	21.832726	19.833519	26.992924	23.295666	25.483921	22.627207	29.007195	25.850817	21.17263	31.492813	33.99954	21.76875	22.91053	17.966816	19.182339	22.101837	32.041126	25.19315	18.885324	22.761806	19.956377	21.577908	22.675978	20.68332	21.981735	24.457447
Hs00600794_mH	18.012648	17.196238	18.894545	21.6205		22.601742	18.446318	18.596529	18.478926	18.307686	17.981604		18.944218	17.489141	18.848497	18.912683	18.370602	18.432667			17.508041	19.023577	17.821333	23.456121				26.126953	18.566511
Hs00605185_m1	27.436396	26.335684	27.595734	26.389772	29.614752	28.586775	26.807716	27.037132	25.715496	27.280731	27.362385	26.492443	25.96204	26.816946	26.678131	27.187992	27.086218	25.300642	28.596767	31.268658	26.64036	26.852812	27.135628	27.4763	30.11547	27.00121	28.43411	25.078867	26.132862
Hs00607029_g1				31.63755	37.073643			26.811438	36.45717	21.519468		21.276657	22.627172		38.664288		29.984333			29.157032	20.688185	31.16323			38.165844	28.850668	32.501007	28.26919
Hs00608526_m1	24.466198	23.483011	23.497183	23.24309	24.672792	24.670038	25.019333	23.372833	25.14166	23.765886	23.815002	23.800774	24.095505	23.818464	23.53239	23.43791	23.841667	23.928583	24.829575	28.018974	21.656813	23.582354	22.482096	23.957191	26.143583	22.354294	24.391956	21.683365	22.177387
Hs00609286_m1	20.982819	22.201635	21.259422	20.601774	21.344885	20.75845	21.320711	22.06551	22.493738	22.467052	22.334011	23.321114	22.302029	22.329985	21.481344	22.198328	21.617666	22.586061	21.411417	23.96334	19.550814	21.307987	22.634516	20.800478	21.784286	21.49453	21.265213	21.419472	20.39457
Hs00697086_m1	24.917904	21.402414	30.259916	21.965618	22.169943	28.8264	25.62634	19.901398	25.809761		31.352104	23.320108	28.282682	29.342772	19.521425	28.459904	30.173409	21.9103	21.376137		20.689827	21.075483	33.3867	30.213049	20.415134	18.394516	18.698933	17.518803	18.3074
Hs00705810_s1	19.453756	26.02088	19.075579	20.682829	20.142797	19.319847	18.369995	20.100325	20.858139	20.492447	25.728672	21.03527	18.76177	19.456034	19.296953	19.66068	20.354567	23.972223	25.021288	22.697062	18.623108	19.696733	19.287912	19.257437	23.335947	19.737902	19.330637	20.349636	26.179638
Hs00739474_g1	17.77955	16.89399	18.035501	16.938713	18.122366	17.084267	16.864113	16.863682	16.960478	17.851875	18.915865	18.101547	18.303902	17.154356	17.388794	17.97519	17.490149	17.520649	17.103512	20.233604	17.653429	17.911064	18.785675	18.359404	18.076569	17.624905	17.622318	17.368752	17.578842
Hs00744729_s1	19.902876	18.255539	19.66204	18.310204	24.01723	23.473635	18.643824	18.474627	18.831146	19.942251	20.791311	19.419859	19.698557	18.525875	19.054792	18.989016	19.21975	19.147627	22.805204	27.004473	18.431211	18.9998	20.550356	23.695137	23.279263	18.947662	23.066734	18.593674	19.548492
Hs00751478_s1	21.10036	26.48869	19.9428	19.89688	22.221556	21.94571	19.73445	18.937447	24.298935	25.531847	22.941404	25.29931	19.106888	19.194468	19.211357	20.885006	18.961771	20.594873	23.541342	29.84665	20.65511	21.391521	22.335451	22.3045	21.548237	22.492268	21.319786	18.51849	31.116913
Hs00751844_s1	21.209099	20.98001	21.376547	21.759354	21.328506	22.506998	22.14551	23.191376	20.602669	22.27516	23.276545	21.465605	21.934948	20.585007	21.084114	21.716696	20.187555	22.416422	22.568516	25.455719	21.251944	21.92707	21.621426	22.121874	22.827242	21.17785	21.609642	21.03511	20.609964
Hs99999902_m1	17.195957	17.710709	18.030724	18.683807	18.271662	18.82639	17.460983	17.87505	17.767166	16.302168	17.323277	18.804646	17.716051	17.36392	17.893631	17.960083	16.798418	18.096455	18.791101	19.894976	17.607533	17.573662	17.440695	19.504963	19.030262	17.244396	18.58216	17.661259	16.363386
Hs99999903_m1	19.445236	18.051651	18.370356	16.872965	24.543179	24.175615	17.586899	17.50081	17.96845	19.03163	19.483263	17.824392	18.583069	17.723162	17.461403	17.943966	17.972857	17.351862	25.00022	28.289461	17.864029	17.583628	18.482904	25.65255	24.54213	15.532727	23.153147	15.882915	18.49147
Hs99999905_m1	17.52621	18.426653	17.0576	17.781954	23.27927	24.144745	17.667591	18.502613	18.388765	18.701689	19.27383	19.244114	17.999903	18.56101	18.113287	17.961937	18.011354	18.262833	23.417536	26.084024	17.44343	19.497799	17.21544	23.949686	24.725025	18.42079	23.264473	17.962511	18.26553
Hs99999907_m1	19.730015	21.018015	19.02213	18.744022	19.06152	19.889427	21.708885	19.885206	19.25772	19.668196	21.528446	20.377113	22.054182	19.440609	19.363434	19.217852	20.027061	19.966057	19.771965	21.903467	17.985691	19.592402	20.36525	18.994637	21.707626	17.6521	20.029242	17.716	20.249758
Hs99999909_m1	21.968393	22.268173	23.441156	21.367592	23.921152	24.555058	22.23055	22.452972	22.324644	23.875458	24.169537	25.07067	23.157623	21.986397	22.134512	23.879494	21.974863	21.999659	23.9196	27.911423	22.999744	23.659826	24.664646	23.777433	24.288258	21.411654	23.383583	21.636005	21.207747
