# Supplementary material for: Evaluation of Microarray Preprocessing Algorithms Based on Concordance with RT-PCR in Clinical Samples
Source: PLoS One. 2009 May 21;4(5):e5645. doi: 10.1371/journal.pone.0005645 (PMC2680989; doi:10.1371/journal.pone.0005645)
Supplement: Dataset S2 — A tab-delimited text file containing raw RT-PCR CT values for the colon data set. (0.03 MB TXT) [file pone.0005645.s002.txt]

Probe ID	GSM95525	GSM95493	GSM95494	GSM95495	GSM95485	GSM95498	GSM95486	GSM95499	GSM95477	GSM95521	GSM95487	GSM95478	GSM95479	GSM95480	GSM95502	GSM95503	GSM95522	GSM95505	GSM95523	GSM95506	GSM95524	GSM95507	GSM95508	GSM95489	GSM95490	GSM95491	GSM95510	GSM95488	GSM95517	GSM95473	GSM95518	GSM95511	GSM95482	GSM95483	GSM95484	GSM95497
4342379-18S	11.483215	11.05159	11.104273	11.355683	12.360127	13.403935	10.791589	11.292674	11.087824	11.596313	11.61239	11.918025	11.8821535	11.677619	12.447414	11.531217	11.455274	11.069005	11.880386	11.963006	11.243117	12.114318	11.033354	11.630927	11.782956	12.654326	11.32685	11.609514	12.241927	12.346245	11.945639	11.941468	11.911056	11.799282	12.381851	12.6435375
Hs00152825_m1	32.60427	31.655304	29.990887	31.727995	33.69272	33.298492	31.245117	32.0444	32.375267	32.190193	31.930166	33.100883	32.81852	32.696342	32.89255	32.501625	31.983036	33.604885	33.668327	34.599045	32.440804	30.903112	31.986773	32.199947	33.11879	33.07748	32.571655	33.915913	32.45385	33.391685	31.68409	31.46874	31.335241	31.913502	31.951136	32.80324
Hs00153133_m1	32.961273	31.082033	33.17401	33.503063	34.66618	35.77347	31.185184	32.092083	33.793537	31.81669	33.04824	34.331696	35.23379	32.515667	29.972239	29.693123	31.031757	28.893698	34.624443	30.094501	33.66882	30.65456	33.23713	32.252823	31.626015	31.272264	31.190445	28.898527	33.955204	35.90462	32.64221	30.618122	29.021986	34.318413	32.726627	29.666172
Hs00153304_m1	27.860231	25.348267	24.90873	25.404549	27.096899	28.906647	24.155823	27.09792	26.3481	26.372936	25.274136	27.339941	27.929281	27.536348	26.518528	25.396576	26.026442	25.07036	26.998613	25.4543	26.585728	26.969803	26.823538	25.413282	25.365826	26.578386	26.853622	24.855005	26.672428	28.299147	26.68358	26.59564	25.18802	26.025229	25.963924	27.74281
Hs00153350_m1	28.654882	27.926216	28.4147	28.416115	29.683262	28.93844	28.723137	28.197266	27.263203	28.6939	29.416292	28.459162	28.92278	28.440298	29.349968	29.989704	28.81891	30.327597	28.734922	28.980234	30.418844	30.043108	27.999193	29.55488	30.25189	30.741108	29.332106	28.011929	28.94354	29.658539	29.84121	29.794506	28.395424	29.400324	29.074333	31.009548
Hs00153353_m1	29.1329	28.021109	27.608109	28.637232	29.627066	31.564997	26.304722	28.635408	28.593016	29.832336	30.537954	31.564867	29.553495	30.952448	29.78655	27.433538	29.225315	27.892254	31.178427	27.680725	29.732975	27.815659	30.359514	28.25867	26.413189	30.194748	26.97665	27.595997	29.791687	30.688608	30.18538	29.499956	27.19001	29.524841	29.088718	30.501465
Hs00153408_m1	27.805597	26.016815	23.716805	26.133635	26.760862	28.826141	24.635342	27.656332	27.537237	27.956	26.58367	27.498629	28.592354	28.00579	27.411726	24.22944	26.837578	25.697115	27.612642	24.644468	27.897274	25.565252	27.648602	24.838806	25.196705	26.622091	23.761099	24.842003	28.096443	28.823868	27.459518	27.798237	25.69715	26.357946	26.068306	27.288908
Hs00154124_m1	25.888708	25.645206	30.637539	25.881374	30.941305	29.146734	34.958435	25.421068	22.400915	32.591938	32.805058	24.260159	26.885014	24.951258	31.86456	35.045715	32.670925	29.386751	30.054073	29.963598		31.55341	24.998972	32.282856	32.30848	30.030054	33.164173		31.57112	23.95986	33.516136	29.899801	28.30153	30.360628	32.030865	28.660315
Hs00154230_m1	28.862064	27.350344	27.627026	28.325674	29.268984	30.207115	26.705156	27.686852	28.427805	27.979689	27.885212	28.983318	29.573715	29.654829	28.720375	27.153744	28.020369	26.698406	28.56149	27.299385	27.785837	27.083977	28.338053	27.178656	27.938564	29.504429	26.886812	26.998281	28.651346	29.982979	28.056068	28.223545	26.522095	29.00136	29.15927	28.206232
Hs00155006_m1	36.303204	32.489475	33.980522	37.081764	34.915657	34.54061	33.611706	35.16571	36.45349	33.646297	36.43579	38.48333	34.39374	36.437866	36.70993	33.810215	34.983517	31.44782	33.510437	32.862656		33.67774	34.207344	33.93319	35.619217	34.077015	32.85154	35.542294	34.318172	36.745285	34.57231	35.919952	34.579247	36.64106	32.571888
Hs00155276_m1	31.147192	31.298271	31.466019		33.02549	34.62337	29.484741	31.660734	32.149067	32.974957	31.53973	33.42315	32.725277	34.545227	33.801224	32.13827	31.862078	31.84581	30.514101	31.556591	32.5211	33.70648	31.544218	31.995413	32.65991	33.098515	30.67024	32.042145			32.410095	33.268974	32.57606	33.65316	30.953785	34.486897
Hs00156076_m1	29.419287	26.809969	26.64298	29.027878	30.305187	29.24911	26.443172	26.014132	28.146755	26.643341	27.81222	29.657745	29.09149	30.035631	26.294888	26.913992	26.588917	25.951635	26.322004	25.899994	26.72629	25.613302	27.866396	27.490257	28.840036	27.7872	24.37084	25.647564	26.23952	31.037159	26.16063	26.914404	27.328346	28.347862	28.286337	26.529057
Hs00157009_m1	35.660423	35.961784	37.125275					37.392143						36.340466		33.034313	36.976143		37.085712			37.64891	35.958107		37.0118	36.965134	33.32414			37.015926			37.13505		38.963375	37.643417
Hs00157019_m1	27.764584	27.451807	29.57878	28.648237	29.830523	27.740366	31.300783	27.999899	27.658077	26.732859	28.732063	27.800877	27.949192	28.094711	28.527794	30.217762	27.795145	30.935434	29.075848	30.083277	27.104973	29.747808	27.571466	29.164585	29.690634	29.082462	28.885582	30.391739	27.00029	28.249945	28.343538	27.451754	26.7311	30.87805	28.615396	29.719648
Hs00157859_m1	26.825104	26.289635	30.998953	26.15013	31.564514	27.890162	30.711914	24.941616	25.380398	30.323627	28.758135	26.370323	26.674196	26.075457	30.354462	30.959671	32.16487	34.66775	28.388155	31.31121	32.27078	27.983078	25.696394	30.33577	33.649517	30.198196	29.435621	31.586216	29.820616	25.562902	31.00258	30.196527	29.060112	32.908047	31.305275	29.579863
Hs00158924_m1	38.541893			38.842648		33.814327			30.316717	28.574951		32.203423	34.219604	32.721783	29.990313		26.87083			33.992718	31.69546	30.251099	33.319313	34.657738				34.472202	27.225855	34.07976	31.808535	25.436646		34.355927		34.468533
Hs00160066_m1	27.20761	26.864872	27.393005	26.808067	30.113792	29.708723	27.582436	26.640728	31.59476	27.287563	27.023783	30.270609	30.777302	30.554071	28.269732	27.25766	24.795465	25.712738	27.112074	26.265974	25.613129	25.374514	27.052256	26.86433	26.948301	30.159716	30.511972	27.794489	25.317747	28.78264	24.95452	26.861635	25.933367	24.885824	28.596292	26.591719
Hs00162613_m1	28.434347	28.504898	28.639423	28.500677	30.359034	29.96354	27.963316	27.973639	27.52175	27.796509	28.368626	28.533453	28.96448	28.742014	28.447853	28.590902	27.229698	27.859735	28.178604	27.792625	28.0252	27.927143	27.796467	28.15663	28.65506	30.259539	26.76219	28.771725	27.336971	29.55231	27.761864	27.678822	28.014696	29.652466	29.69409	29.077358
Hs00162669_m1	34.628544	34.322			32.303207	33.700317	30.757147	34.49055	32.022606	33.461636		33.44695			33.850777	32.623043	32.613052		33.606144	30.833904	34.660763	33.655388	33.248966	33.527443	31.308264	33.791	31.898565	32.20164	33.65464	33.27704			32.847477	34.83325	34.742435
Hs00163869_m1	22.858353	23.50541	27.650606	24.504906	28.26294	25.71037	25.690716	23.107	22.302637	25.51246	24.963726	23.52402	23.677792	23.69982	26.818918	30.56612	27.264206	26.800396	24.872686	26.969246	24.975647	25.905783	23.957014	28.421244	29.96538	27.802225	30.541246	29.56789	26.999676	23.696701	25.599518	27.342405	25.471712	28.758053	26.98873	26.09976
Hs00165949_m1	27.86601	26.242218	26.065172	26.68428	28.867214	28.257153	26.074802	25.960905	26.916065	26.683504	27.119465	27.3465	28.301268	27.785282	26.59503	26.15136	27.310766	25.739061	26.990463	26.612087	26.433575	26.0888	26.247961	28.096458	27.796616	28.250055	25.091835	27.010607	26.836697	28.089216	27.147608	26.274628	26.13717	28.167645	28.719906	26.973734
Hs00166467_m1	28.741655	27.577059	28.37484	29.01613	29.509705	30.48589	27.774319	28.184313	27.892971	28.331419	29.535467	29.76063	29.167793	28.962439	28.45759	28.252947	28.653532	27.841188	28.93162	27.942863	28.76156	29.985401	28.892899	28.054756	28.89188	31.077017	28.927092	28.002117	28.900131	30.194263	29.323711	29.287832	27.189484	29.34786	29.217442	30.305439
Hs00167093_m1	31.182936	29.727272	32.101364	32.959816	33.25442	32.518524	28.988031	29.98285	32.59517	28.285631	29.880219	33.15838	34.05213	32.914085	29.820326	27.368761	30.443905	30.801247	32.914364	28.226767	33.63749	28.874544	31.397415	32.349575	29.272106	34.670452	29.271555	26.352186	30.930239	34.329407	30.592554	28.81217	31.043554	32.35252	32.047443	30.318384
Hs00169777_m1	27.74488	27.275375	27.83184	28.453457	30.263947	28.622902	27.019796	26.490265	27.385334	26.758797	27.878416	28.024065	28.841536	28.699938	27.511877	27.43314	26.637323	26.591547	26.60412	27.396591	26.688545	26.834133	27.44305	28.800976	27.528896	28.371456	26.570147	27.71642	26.85978	29.908152	26.274723	26.26532	26.973871	29.55153	28.65271	27.31502
Hs00169795_m1	28.947674	28.391176	29.94485	30.926449	32.036957	30.203022	27.397587	26.895159	29.173162	28.078476	29.245604	30.194168	30.63518	31.216986	28.84992	27.838518	28.448864	27.206179	27.775702	29.188017	27.245245	26.858265	28.164331	29.579319	28.68106	29.19026	27.425295	28.557945	28.487879	31.604534	27.261894	28.2223	27.985107	31.30608	30.980633	28.896282
Hs00170248_m1	34.93544	29.385796	31.463781	32.627384	35.155025	33.95997	29.583357	29.216724	32.37068	29.545427	32.01519	34.078835	33.12268	35.05376	28.542639	29.979092	31.57266	28.251257	30.971752	28.919922	31.576017	28.79535	32.079998	32.625397	33.14013	30.105623	26.787477	27.565437	29.825777	37.172237	30.523369	29.451895	30.926167	33.66252	31.980087	28.849043
Hs00170433_m1	27.646255	26.738676	26.655077	27.231506	28.550629	28.94289	26.85111	26.913742	27.138885	28.56764	25.97703	28.133488	27.893394	28.046759	30.114702	28.185316	28.84178	29.113361	28.444006	29.09086	28.625658	27.602373	27.533329	28.223457	27.764553	29.464224	27.66522	27.911222	29.43416	28.770784	28.454361	29.684187	27.12137	27.329386	28.478935	29.405264
Hs00171022_m1	26.731445	27.01747	29.889013	27.148554	29.867582	28.795906	29.118113	27.803852	25.236631	27.29309	27.881128	26.50899	26.66586	26.898052	30.118616	28.793707	27.525747	28.771317	26.897697	29.289156	28.241251	28.167736	26.79567	27.896015	28.000624	30.84734	27.906055	27.94551	26.711735	27.697145	27.37911	27.748264	26.648151	30.308403	28.692705	30.117153
Hs00171061_m1	29.970236	28.887907	28.12704	29.61536	31.8532	34.459126	27.585234	30.949663	32.843315	28.910675	30.569761	33.548702	32.156536	32.445747	29.013521	27.188383	26.97455	28.0254	29.765656	28.240986	28.664642	27.932192	32.108032	27.959366	27.404793	30.135187	28.777601	27.297318	30.681723	32.609394	28.386404	26.902575	29.253412	29.339136	27.877945	29.302135
Hs00171257_m1	26.811684	26.5694	26.991278	27.240093	28.869068	28.166162	27.162163	26.73846	26.12003	26.43524	26.498436	27.26858	27.794779	27.55138	26.960499	27.41015	25.937347	26.799902	26.459425	27.202402	26.611963	26.597816	26.616549	28.008057	27.65257	28.152176	26.256742	27.99138	26.084103	28.315432	26.329283	26.500175	26.554676	28.260706	27.992445	27.599957
Hs00171558_m1	27.306173	25.384302	25.01003	26.004927	26.07683	28.683325	24.648085	25.85258	27.388266	25.661015	23.96475	28.733803	28.289593	28.196383	24.998648	24.546867	25.882635	25.254957	26.361845	25.674093	25.363441	25.25734	26.937782	26.155186	26.570673	26.501225	24.278803	25.935955	25.47534	28.98351	25.029377	24.9504	24.826826	25.88084	26.47685	25.349298
Hs00173626_m1	28.396082	28.215147	27.411074	29.186462	29.542679	29.920021	26.903154	28.708607	28.421371	29.330053	27.438812	29.209644	30.339348	29.983162	28.518883	27.434893	28.459446	25.750017	28.689894	27.006004	28.836126	26.37427	28.884491	28.121145	28.377146	29.618416	27.4114	27.503492	29.99505	29.603231	28.141499	29.018608	28.8131	28.817303	29.186426	29.191357
Hs00174103_m1	26.647362	27.943445	28.137472	29.535452	31.342333	31.795715	26.87411	27.52921	33.29225	26.960354	30.304604	34.7104	33.386833	33.198097	24.981016	23.924673	25.01916	24.421907	28.975061	24.902082	28.12122	25.42646	28.924068	27.946999	26.158474	28.027952	26.538918	21.506445	29.362482	32.78285	28.207666	26.607233	26.931967	29.143002	26.841362	25.216795
Hs00174838_m1	30.041828	28.826754	28.682283	30.76612	30.784716	30.890776	27.814934	28.1253	29.345015	28.951254	28.360176	30.395412	31.977787	30.982618	28.924255	27.898655	29.680094	26.853785	29.026064	27.79013	28.355677	26.866642	29.022388	28.843157	29.308928	29.685892	27.209723	27.935595	29.871763	31.901857	28.922579	28.89491	29.294006	31.273664	30.639025	28.844385
Hs00176484_m1	26.497774	26.004538	24.214027	23.731665	25.667627	27.767435	25.226704	25.11574	24.17721	28.45956	22.738838	24.907988	24.377659	24.417538	28.746378	29.963997	27.68662	25.607355	27.165525	26.595737	30.73271	26.801598	26.091625	26.006914	27.261177	27.446928	28.448065	31.224936	27.861149	25.049257	29.81413	32.20906	24.730633	23.969486	26.636122	26.205887
Hs00179845_m1	29.69913	27.044044	26.79301	27.952824	28.433529	30.88919	26.777227	28.739927	29.232716	28.562529	26.49142	29.41577	30.137794	29.825237	29.150074	27.980562	29.273697	26.897718	29.51875	26.779331	28.317152	27.791573	29.133587	27.046906	28.137516	29.071465	27.297594	27.51351	29.63969	30.468588	28.821619	28.676159	26.42666	28.262186	28.330505	29.19127
Hs00179899_m1	30.287245	28.136415	28.972498	30.094683	32.509117	30.977959	28.62119	28.415936	29.9374	28.087608	29.259483	30.93999	30.40419	31.61866	29.29881	28.53485	28.145794	27.585356	28.755465	28.851398	28.378979	28.03125	29.558191	30.41353	30.223305	30.111176	27.121124	29.807941	28.408688	31.062332	28.655046	28.597319	28.669964	30.493141	30.68051	30.154802
Hs00181211_m1	28.739525	27.673092	27.339504	27.732992	29.994389	29.202719	25.91828	26.587229	26.002382	28.13844	27.328533	27.00206	27.22166	27.220526	27.201015	27.26618	27.057083	25.272905	27.897074	26.881485	27.433676	26.770899	27.08888	28.752876	27.551144	28.465708	25.282421	30.14701	27.341549	27.710762	27.668486	27.438	28.123278	28.95492	29.29674	27.219584
Hs00181385_m1	28.766474	28.040178	27.494677	28.110075	29.375988	29.645237	28.140314	27.894354	27.6665	29.010262	28.465918	28.582542	28.475431	28.646122	27.689104	27.800964	28.560358	28.786167	28.716303	28.034304	29.307236	28.132505	28.405762	29.052698	28.383842	29.023544	26.976162	27.910786	29.619198	29.620625	29.39318	29.08306	27.655169	28.52163	29.693235	29.587273
Hs00184697_m1	31.387524	30.72778	31.537786	32.01967	32.31836	32.280426	30.249958	30.363651	30.544607	30.413607	30.981483	32.1276	31.777763	32.066566	31.149305	32.092587	31.31858	30.949598	30.532854	31.295895	29.966896	31.025082	30.473087	32.698524	32.072006	31.624636	29.916367	31.59106	31.61123	33.112255	30.867184	31.77171	31.073984	32.24157	32.118652	31.67877
Hs00185435_m1	28.089972	28.89632	27.416227	29.294891	31.093515	30.804699	28.670168	29.260544	28.347027	29.206623	28.976583	29.566397	30.988237	29.318472	29.795645	28.572138	28.66284	30.927874	27.96527	30.311346	28.59129	29.091684	28.981018	30.663813	29.158674	31.900627	29.026957	29.475882	28.661297	30.952587	27.560867	28.265024	29.041082	29.112799	29.44209	30.408878
Hs00187498_m1	27.892332	26.808342	26.499048	27.112766	28.387463	29.422993	26.025259	27.299744	26.708055	27.811478	27.131096	27.933802	28.139421	27.985283	28.2764	27.22041	27.125996	26.628492	28.243006	27.345676	28.032822	27.441603	27.363392	27.107737	26.857895	29.351965	27.33184	27.632402	27.710123	28.638733	27.817112	27.459581	26.178852	27.515137	28.061329	28.387758
Hs00189021_m1	27.509172	26.69798	26.958372	27.296131	28.991713	28.248753	26.474798	25.95985	26.95803	26.189938	27.392714	27.171528	27.850191	28.039818	26.576601	26.954807	27.184013	26.273403	26.61564	25.723124	27.012558	25.94154	26.283724	27.753195	27.832634	27.215841	25.047287	26.740238	27.275421	29.30999	26.895857	26.791	26.846666	28.671669	27.709192	26.781176
Hs00189076_m1	30.849054	30.586708	30.227436	30.256907	32.3815	32.671482	29.745783	30.292	30.071121	30.938622	30.87725	30.979206	31.217703	31.376144	32.283134	30.141897	31.356546	30.393742	32.46687	30.601135	31.630653	30.994091	30.939697	30.469799	31.164406	31.985872	30.258577	31.346432	32.031544	31.837162	31.50501	32.784584	30.183573	31.266834	31.249044	32.357895
Hs00190740_m1	26.620777	27.173754	27.984552	27.4014	29.241522	28.02254	27.656107	25.888344	26.365095	25.89812	27.582668	26.50618	27.498535	27.49074	27.277657	26.824362	26.629372	26.609884	26.443493	27.357075	26.226517	26.601976	26.295956	28.636168	27.717876	27.935276	26.596441	27.836983	26.90671	28.142027	25.748516	25.446007	26.997274	29.927492	27.97263	27.514717
Hs00193306_m1	28.66998	27.74072	28.109827	29.002483	28.948801	29.402946	27.874033	27.844667	28.147705	29.478704	27.40525	28.469297	29.07279	28.834728	30.254585	29.708246	28.938843	28.165426	28.397112	28.947706	28.668442	28.72533	28.071539	28.00794	29.36902	29.255928	27.958881	27.740604	29.520348	29.86281	28.79774	29.992733	27.959366	29.883244	29.266296	29.5434
Hs00193719_m1	34.869263	32.260986		33.420986	35.696186		29.164265	31.931936	34.104202	34.246696	28.785063		34.213936	34.162373	30.501738	35.316746	33.874092	35.589542	33.62512	34.6926	30.75901	32.400944	32.967545	31.289715	34.63948		36.208496	32.973946	32.87581	35.02478	31.51804	30.578537	32.09372			34.49036
Hs00193770_m1	33.504253	32.559967	32.8263	31.19736	37.22635	32.99653	35.01565	33.643402	28.896717	30.634636	33.373295	32.35596	33.2544	31.548431	31.160604	34.240555	29.428467	32.136417	33.443024	35.513493	33.14579	31.78625	32.050453	35.804592	32.725525	33.93416	33.400257	35.28253	29.678772	32.766243	32.880325	31.233234	32.16533	33.193043	36.99511	32.937126
Hs00194145_m1	26.632055	25.565882	28.64967	26.020243	26.31362	27.607054	25.04268	25.87711	24.932835	29.340452	26.353443	25.699663	29.276735	26.89692	29.042896	30.789745	30.942125	29.609272	30.465126	27.962158	32.145916	29.568632	27.12836	30.4888	33.05342	30.222555	31.906996	28.003065	29.762196	26.64136	28.984438	30.13697	27.228153	25.67004	26.99963	31.367773
Hs00194261_m1	28.70064	28.9156	27.419714	29.265757	30.83094	30.092299	27.106846	28.947813	28.202345	28.648527	29.528566	29.525608	29.090685	28.99474	28.985697	28.53684	27.739967	28.404488	28.538261	29.755407	28.389627	28.333801	28.777988	27.32467	28.314896	29.350216	28.080694	28.229074	27.732515	30.484026	28.124031	28.04472	29.721317	29.599377	29.752104	30.054594
Hs00194353_m1	23.94536	22.655636	21.249304	24.37961	26.585752	26.258312	22.091421	24.560465	29.071186	24.761936	23.084267	29.445932	28.70392	29.118565	23.966114	23.435337	23.500755	22.672247	23.61719	22.92945	23.599705	23.180927	25.272953	20.966516	21.236458	23.601824	25.401762	23.365864	24.584932	28.115345	22.161222	22.381557	21.779408	20.703493	23.061035	23.937199
Hs00195812_m1	27.903353	27.385191	27.757717	27.785908	29.58577	30.287771	26.06822	27.830769	29.172367	27.58277	27.954958	29.138893	29.473442	30.198801	29.664972	27.264763	27.725103	26.871965	27.994385	28.275982	28.151207	27.227093	29.095388	27.073776	26.473593	29.203653	28.870108	27.795578	28.928867	29.416351	27.970604	27.96379	27.507433	28.990227	27.515406	29.63422
Hs00197374_m1	27.120476	27.548527	25.10088	28.899334	30.775778	30.395628	26.834538	29.426386	28.196884	26.82035	30.20511	30.019161	31.760675	29.140831	26.97808	24.10705	25.45017	25.120226	28.263279	25.275892	25.892378	26.926767	29.663332	25.965906	27.188349	30.0421	27.147158	27.171387	26.09941	30.093025	26.207523	23.895506	29.264124	27.203926	29.025984	29.070992
Hs00197437_m1	22.84797	19.198318	19.306349	21.631794	24.323866	23.863071	18.4922	20.83196	26.954336	23.178074	22.539808	30.934134	28.747293	25.877596	23.318573	19.699665	22.10718	21.340689	21.650019	22.917244	21.595217	21.184753	22.212542	22.346212	19.42776	21.819279	19.773518	20.342531	22.90117	27.005661	20.622097	21.556011	19.798855	20.791336	20.042536	22.897144
Hs00199135_m1	28.078835	26.552574	27.183039	27.074585	28.064737	28.297228	25.975983	26.571913	28.035967	27.689444	27.158789	27.972683	27.754084	27.680819	28.45198	27.19737	27.503075	27.75241	27.717508	27.665297	27.02152	27.691608	27.339514	26.60662	27.42032	29.4216	28.036266	26.695131	28.914532	28.97145	27.881014	27.773884	26.080334	28.1534	28.050316	28.207893
Hs00200350_m1	31.30697	31.225029	32.904366	30.778666	35.297813	32.61704	33.870884	31.046015	29.464249	33.36366	31.022936	29.855894	29.837027	29.494995		33.728065	32.817783	33.211445	31.617792	34.759937	31.567743	33.004715	30.643412		34.278004	35.14996	32.64382		33.51921	29.642544	31.656267	32.806377	30.723219	33.48402		34.42985
Hs00204187_m1	27.886982	28.27811	26.097273	28.713287	28.315447	29.500244	26.785692	27.853615	35.098583	26.884523	25.848368	30.960499	35.322918	32.007263	27.980673	30.142517	27.215746	26.492321	25.758434	26.911686	25.86316	26.973757	29.573502	27.280807	27.983715	29.21459	30.130491	29.42668	26.917034	31.590294	25.3341	25.968145	27.81595	26.628843	27.184265	26.269838
Hs00205545_m1	24.681965	26.788692	27.120148	25.974031	29.088676	25.650537	27.06787	25.027792	23.319754	25.228914	25.692513	24.128494	24.561052	24.142284	27.199932	30.10365	25.871798	27.274757	24.673433	28.807314	25.958176	27.02277	24.613163	28.310041	27.992304	28.945137	26.599464	30.969355	25.830503	24.810572	24.96536	25.956331	27.324482	28.687618	27.439562	28.018496
Hs00212817_m1	28.301113	27.831541	27.721481	28.17479	29.228207	29.998293	26.916874	27.927235	27.701603	28.931416	27.264534	28.938265	28.929714	28.896805	29.493864	27.605942	28.52467	27.729805	29.005833	28.199604	28.430037	28.51149	28.383698	28.326132	28.541176	30.526287	28.376244	28.130697	29.356247	29.617619	28.808842	29.466103	27.607885	28.85444	29.001917	29.787056
Hs00214306_m1	28.205387	28.489708	31.390274	27.159575	33.352962	29.331015	29.158108	26.339499	25.007248	31.653223	29.981098	26.439817	26.741463	26.73209	32.41374	30.902975	30.064287	30.977148	29.088617	31.084478	33.197968	28.916597	26.979923	31.80389	34.80076	31.406374	30.380262	33.11009	32.076717	27.458845	32.83123	31.434328	29.958265	31.947483	31.965525	29.353447
Hs00218384_m1	29.151083	28.550919	29.3449	29.174309	29.54292	31.10759	27.548162	28.763733	28.304129	28.54444	28.80747	28.94889	29.60581	29.860134	29.332956	28.409437	29.3663	28.306723	29.40633	28.480867	29.150179	28.512865	28.745874	28.284647	28.349375	30.324871	27.679142	28.22173	30.007093	29.949955	29.37044	29.904476	28.830517	29.338133	29.527996	30.807062
Hs00223357_m1	29.529959	28.268097	28.487955	29.315998	30.498203	30.94289	28.314417	29.375671	29.23548	29.9019	31.594894	30.143255	29.75999	29.868296	30.90568	28.50636	29.158268	27.758924	29.550375	29.890125	30.233185	30.03569	29.252222	28.973553	29.373487	29.892906	29.519562	29.035164	31.244719	30.094196	29.813328	30.574522	28.006317	29.275105	29.317356	31.524742
Hs00229558_m1	28.317003	28.297874	30.105766	27.956554	29.768013	30.213102	29.391794	28.20371	27.59797	31.648684	26.652536	28.753683	28.547596	28.45342	31.465225	31.947407	30.95648	32.053913	28.744637	32.326675	31.88487	30.152727	28.783846	32.090538	32.346317	31.12639	30.385607	33.190876	31.166843	27.904179	29.470747	33.434746	29.991434	31.02936	29.519274	31.158726
Hs00231324_m1	27.221273	25.75255	25.991322	26.411695	27.45922	28.95463	25.071053	26.788046	26.269157	27.614653	26.15472	27.28479	27.698565	27.441267	27.147682	25.716425	27.678265	26.260542	27.837435	26.435926	27.40535	26.977238	26.950424	26.244703	26.150072	27.95028	25.539755	25.919323	27.698805	28.002262	27.523775	27.753769	25.925728	27.233711	27.301722	28.294992
Hs00234160_m1	27.222584	25.397152	25.887495	26.573795	27.821096	27.150045	24.266907	24.400425	25.93076	25.506144	26.24944	26.622812	26.9611	27.199722	25.237692	25.272839	25.9382	24.355473	25.055128	24.791729	25.370407	24.521793	26.412563	26.636656	26.74179	25.975376	23.845047	24.592264	25.563892	27.413822	25.146912	25.797447	26.003065	27.82282	27.696815	25.093552
Hs00234579_m1	29.619572	30.122921	30.00173	31.356985	32.12754	29.702831	29.450052	29.546307	29.234533	28.886187	30.451859	30.978298	32.21447	30.295938	28.801662	29.405886	26.999653	28.807926	29.869535	28.94146	28.553745	28.96217	30.6541	30.242727	29.692266	33.754	28.829872	29.039465	28.137407	30.632715	29.018887	28.262754	29.8705	29.987568	31.4995	30.220295
Hs00235003_m1	34.81859	33.0819	32.308342	33.84074	35.379128	36.13846	32.955086	35.51474	32.76525	34.921036	36.465363	33.134705	33.274765	33.74167	38.064583		37.36362		36.764774	39.976204	36.331753	36.016182	33.936638		32.003246		34.526302		38.187313	33.95445	36.310856		32.931507	34.34865	35.029217
Hs00236937_m1	27.034784	26.371542	26.879524	27.982222	30.274317	30.54514	26.037313	27.622873	30.459824	26.530985	28.68375	31.629139	29.645275	30.568752	27.01341	24.864351	25.040705	25.187704	27.100363	26.368416	26.206404	25.754236	28.535765	26.052439	25.847677	27.332685	26.54285	25.749266	28.421202	31.237093	25.715183	24.959932	27.143345	27.182629	26.355682	27.258701
Hs00236966_m1	29.963491	29.22343	27.99465	30.233065	32.942364	34.15517	28.462578	31.031395	34.331356	30.288816	31.493925	33.760044	33.325176	32.122406	30.30875	28.019232	26.954275	27.987032	30.039845	28.843904	29.986876	28.297653	32.236263	29.1105	28.340178	30.205332	28.62669	28.014061	32.268593	34.3843	29.17429	28.385935	29.779566	28.802296	29.133669	30.32985
Hs00236988_g1	24.310196	22.931355	22.907846	23.478594	23.932457	26.606266	21.85375	23.806448	23.884483	24.443125	23.322285	24.828005	25.443832	24.858023	24.014526	22.508354	24.291124	22.51911	24.906324	23.373941	24.213497	24.23026	24.596058	22.752462	22.101566	24.862537	23.006008	22.856913	24.204031	25.202122	24.071695	24.23716	22.61551	23.760643	24.155952	24.886543
Hs00237052_m1	32.05215	30.672	30.862679	30.40406	33.398273	32.992332	30.641104	31.075773	29.643665	29.601957	31.083363	30.895979	31.32035	30.523603	29.132587	30.99138	28.918444	30.319166	31.058754	31.169521	32.156185	31.131561	31.097359	31.132187	30.743595	33.35868	30.728308	31.277111	30.200907	32.233295	30.863165	30.09718	30.069687	32.485966	32.01807	31.008575
Hs00249930_s1	30.807196	31.254417	31.24887	31.113846	35.646183	32.861374	31.08132	30.900234	29.47942	30.097067	31.485476	31.15958	30.94288	31.102472	31.200596	31.369225	30.336674	29.583899	31.003622	31.08746	30.624426	29.976854	30.663961	31.546879	31.306957	33.054245	30.010176	32.417408	30.639517	31.786043	30.850996	30.188276	30.953758	33.15307	32.146034	32.660553
Hs00255067_m1	29.16582	29.585514	29.220928	29.60315	31.163294	31.887754	27.841867	28.354855	28.657368	29.566273	30.515224	30.128195	30.35074	30.25238	30.67185	28.013681	30.481178	27.869785	30.15422	29.397284	30.721544	29.947002	30.021496	29.591328	30.215189	31.110662	29.343313	29.62585	30.223032	29.82795	30.260311	30.70777	29.024021	30.316774	29.481304	31.26398
Hs00255962_m1	30.565184	29.827816	30.299555	29.398535	31.781176	31.086508	29.885939	28.838009	28.856127	29.349216	30.313156	29.392738	30.006554	30.452478	30.569077	29.971376	29.553606	28.964235	29.172989	28.943611	29.584476	28.930552	28.586313	30.490526	31.63093	31.596663	28.756348	29.645971	29.559225	31.825502	29.719816	30.094774	29.390694	31.621231	30.608334	30.69005
Hs00266139_m1	23.015446	24.243982	30.237404	22.786364	29.517279	26.491741		22.037996	21.917221	28.039446	26.25071	23.17524	21.351383	21.812378	28.066168		28.075527	31.286432	26.200708	30.600098	28.16748	25.990677	22.82392	29.0137	30.638206	27.26676	34.180027	34.087234	27.066235	22.52236	28.10079	27.242748	24.582556	31.079578	29.609545	25.433723
Hs00266237_m1	29.85479	27.935566	28.84503	29.687096	30.848843	30.510855	26.895962	27.391962	29.616608	28.35518	29.528801	30.31793	31.522058	30.91499	27.88529	27.147078	28.471428	26.212122	28.163147	26.914194	27.472973	26.255413	28.76415	28.836626	28.311987	27.853384	26.28047	27.403105	29.268866	31.924082	28.156376	28.608465	28.347284	30.566507	30.030548	28.460848
Hs00277299_m1	29.704275	30.256804	30.23454	31.502808	29.960772	32.98328	27.958746	30.00169	33.47955	28.847612	27.644674	33.61366	35.556934	32.532955	30.045687	26.664204	27.361776	29.65043	30.542032	29.44178	28.139082	28.70459	30.8781	30.725817	29.281322	33.45734	29.813225	26.468225	29.488615	36.26816	28.202024	28.080757	30.483936	30.185097	30.178246	29.0797
Hs00356857_m1	25.781055	25.039188	25.672266	25.309017	26.137775	27.152863	24.805569	25.38818	25.436249	26.678503	24.651018	26.914927	26.90076	27.231312	27.285015	26.168293	26.980913	24.91413	26.256136	25.91168	26.029676	26.918087	26.281609	26.516941	26.562674	26.92583	27.780334	26.340544	27.706844	27.448652	25.70299	27.227835	25.475235	27.79765	26.152832	27.273209
Hs00361600_m1	32.22495	32.48164		32.98305	34.065823		32.589993	33.342957	32.331467	33.13777	33.26263	33.909462		34.683636				32.914955	33.561367		32.643723	33.558113		32.79063				34.799206	33.846863	33.851948		34.410683	31.99715		33.8773
Hs00364643_m1	32.769024	34.623302	35.243233	34.757744		35.33466	35.18796		31.9232	33.888916	34.69726		33.974323		34.831028	36.682446	36.180992	35.53806	33.886597		38.707222	34.3838	33.278496	36.529015	35.951347	39.692993	33.93885	34.609074	35.29631		34.25226	34.95144	35.70616		34.21402
Hs00365486_m1	28.851286	29.91466	29.931692	31.078117	32.583622	31.460585	29.815758	29.58289	28.041248	28.597364	29.57237	30.29009	29.826897	29.293633	31.32135	30.940798	27.029228	30.12146	29.400375	29.674477	30.085102	29.734175	29.188072	31.038792	31.525667	33.328697	28.51727	31.454987	28.258976	30.987518	28.740149	29.088495	30.834757	31.062223	31.743591	32.320004
Hs00365634_g1	28.711147	29.37577	28.774195	29.113628	31.204052	30.71508	28.879059	29.265757	27.287077	27.74586	29.404325	29.047354	30.100971	29.08136	28.583971	29.379162	26.693737	29.034048	28.811285	29.246809	28.475542	28.942667	28.275	29.667515	29.520227	31.426775	28.616913	30.165033	26.948877	30.535048	28.31475	27.719284	28.879375	29.73622	30.114895	29.92545
Hs00381156_m1	28.48414	29.175034	28.259031	28.391478	31.278976	31.205639	29.563725	28.86407	26.86974	27.959599	28.965588	28.15663	30.01248	28.491783	29.36976	28.747536	27.042263	29.446657	29.192284	29.864086	29.03787	28.749702	27.448517	29.588795	29.732008	31.33685	28.901106	30.365099	27.583332	29.885206	28.378754	27.75563	29.411524	29.943756	30.126955	30.676155
Hs00400624_m1	29.956217	30.324856	29.876047	30.532562		31.0873	29.56238	30.281599	28.741884	30.685549	31.311924	30.404564	30.976143	30.942564	30.973356	31.450554	30.447168	28.700775	31.05243	32.16302	31.196379	31.03735	29.65963	29.674244	29.83527	32.855854	30.225985	30.52314	31.160683	32.031807	31.490248	30.98634	31.09049	32.303066	30.88828	33.40886
Hs00401231_m1		32.70247	32.87386	33.202023			37.260098			35.98908	34.680992				29.240976							34.575733					35.73131	34.198208		34.333866	34.748917	26.265322		35.914425	29.973856
Hs00405981_m1	27.629482	26.25045	26.435574	26.429081	28.23264	29.694843	25.657122	26.519361	26.995684	27.127563	27.100176	28.075281	28.118607	28.049192	28.43918	26.567245	27.505636	26.250097	27.646238	26.940374	27.077868	27.214449	27.100601	26.47689	27.00183	28.717781	26.246193	26.736925	28.076298	28.950157	27.617184	27.032797	25.662226	28.012276	27.83014	28.233116
Hs00409790_m1	26.67843	26.689215	25.690813	26.931536	28.5705	27.98588	25.562517	27.475924	24.75302	26.832651	25.453173	26.782825	28.028397	26.843664	26.485186	25.92072	24.950348	27.951628	26.036728	28.78622	25.143524	25.583088	26.483225	29.395552	26.967712	29.397886	25.568262	26.95495	25.857191	27.356064	24.563406	25.664583	27.052067	27.125252	27.895443	27.61369
Hs00410276_m1	24.95798	25.626215	24.782175	25.185537	27.648191	26.78677	25.49046	25.894114	24.02837	25.61203	25.28147	25.839706	26.117414	25.59952	25.764858	25.158297	25.036068	26.507856	25.42145	27.027874	24.81611	25.131762	24.580685	27.546352	26.16952	27.613071	24.923023	26.703197	24.411327	26.320677	24.371597	25.098421	26.366493	26.848795	26.92829	27.520876
Hs00426322_m1	27.941551	25.11471	24.771656	26.593575	26.423687	29.19579	24.810135	27.178019	26.615236	27.895786	27.286415	27.339123	28.05335	27.722775	27.269909	25.042212	27.848497	24.851187	27.921797	25.413912	27.179987	25.692177	27.361464	25.333618	24.6697	27.286446	23.994019	25.125618	28.006779		27.513065	27.720121	25.184486	26.774088	26.759518	27.55095
Hs00601211_m1	27.299967	27.18295	26.847164	27.949184	28.25707	29.90336	26.731102	27.740541	26.790987	28.457975	27.051432	28.245209	28.754404	28.618063	28.758263	27.652063	28.40414	27.100302	28.70412	27.548841	28.210539	27.948828	27.714783	27.40829	27.71934	29.363247	27.033337	27.558966	28.991737	29.186268	28.569931	28.955343	26.935806	28.6062	28.46671	29.2168
Hs00605175_m1	28.325489	29.24218	30.449059	28.718468	35.067955	29.560963	32.077908	28.4179	27.73019	28.866512	34.193752	28.248108	28.380238	29.474756	31.67458	33.80708	27.911068	33.96632	29.304329	33.999256	29.899841	29.908306	27.453934	34.55407	33.30955	31.934107	32.35459		28.085573	28.163336	29.578781	29.52612	28.6206	32.920868	30.57124	32.284496
Hs00757930_m1	30.323719	33.98173	35.504726	30.740246		32.188816	33.077713	30.944725	26.905682	26.200949		29.77422	31.791042	29.515318	27.850056	32.591354	25.472647	32.196846	32.342976	31.134651	29.97699	28.451496	31.012468	33.683956	30.562494	35.31538	30.769075	32.852562	25.054043	32.206505	30.077261	27.79718	34.99134	32.740463		31.74842
Hs00794863_m1	32.776924	33.251175	33.41286	33.218376	33.65254	35.624146	32.909573	33.863384	32.54146	33.48007	33.162037	34.439007	33.062843	33.856754	33.981224	34.839653	33.878216	33.27988	33.833023	34.959846	32.812416	33.925064	33.81322	32.904816	34.640728	34.137306	32.92652	34.202793	33.46052	33.164104	33.78903	33.77081	33.29442	34.348915	34.5306	34.910217
Hs00824939_gH	33.606045	27.470116	33.139137	27.155603	29.427078	30.614096	33.399097	35.596977		27.679165		27.190086	28.083132	26.869421	27.413145	34.8434	25.927723	25.940739	27.423857	27.26103			26.759449	27.732206		30.066854		27.578531	25.944954	28.07782	30.716722	26.281406	26.72624		36.47246	32.56311
Hs00829485_sH	27.425493	25.752445	26.012587	25.68628	26.781193	28.500072	24.775305	26.254385	26.320477	26.59068	26.42324	28.237999	29.122843	28.592157	26.03659	24.055538	25.997625	25.35211	26.651606	26.20781	26.322474	26.930326	27.204603	25.71227	25.380213	25.527168	24.619759	25.880404	26.948715	28.996174	25.572098	25.191788	25.282293	25.137672	26.194447	25.79921
Hs99999905_m1	23.171005	21.210505	20.797224	21.579508	22.61861	24.465172	20.206053	21.855791	22.13166	23.079672	21.763731	22.965076	23.379372	23.062809	22.888062	21.359575	22.91801	20.918625	23.085026	21.40672	22.532131	22.125235	22.988329	20.836689	21.446455	23.422369	21.80878	20.649887	23.072304	23.69735	22.208914	22.91024	21.045385	21.715992	22.660028	23.476864
