# Supplementary material for: Evaluation of Microarray Preprocessing Algorithms Based on Concordance with RT-PCR in Clinical Samples
Source: PLoS One. 2009 May 21;4(5):e5645. doi: 10.1371/journal.pone.0005645 (PMC2680989; doi:10.1371/journal.pone.0005645)
Supplement: Table S1 — An Excel spreadsheet listing the comparable RT-PCR probes and microarray probe sets used in this study. (0.03 MB XLS) [file pone.0005645.s003.xls]

## Sheet: cell_lines_probes
affymetrix.probe	taqman.probe	gene.symbol	refseq
211300_s_at	Hs00153340_m1	TP53	NM_000546.3
205082_s_at	Hs00154079_m1	AOX1	NM_001159.3
202967_at	Hs00155308_m1	GSTA4	NM_001512.2
201261_x_at	Hs00156076_m1	BGN	NM_001711.3
209211_at	Hs00156145_m1	KLF5	NM_001730.3
201432_at	Hs00156308_m1	CAT	NM_001752.2
201839_s_at	Hs00158980_m1	TACSTD1	NM_002354.1
221561_at	Hs00162077_m1	SOAT1	NM_003101.4
206155_at	Hs00166123_m1	ABCC2	NM_000392.2
202627_s_at	Hs00167155_m1	SERPINE1	NM_000602.1
212224_at	Hs00167445_m1	ALDH1A1	NM_000689.3
201468_s_at	Hs00168547_m1	NQO1	NM_001025433.1|NM_001025434.1|NM_000903.2
204620_s_at	Hs00171642_m1	VCAN	NM_004385.2
211987_at	Hs00172259_m1	TOP2B	NM_001068.2
209113_s_at	Hs00173091_m1	HMG20B	NM_006339.2
201348_at	Hs00173566_m1	GPX3	NM_002084.3
206157_at	Hs00173615_m1	PTX3	NM_002852.2
219032_x_at	Hs00173892_m1	OPN3	NM_014322.2
39402_at	Hs00174097_m1	IL1B	NM_000576.2
210105_s_at	Hs00176628_m1	FYN	NM_153047.1|NM_153048.1|NM_002037.3
205130_at	Hs00179504_m1	RAGE	NM_014226.1
209421_at	Hs00179887_m1	MSH2	NM_000251.1
210567_s_at	Hs00180634_m1	SKP2	NM_032637.2|NM_005983.2
202912_at	Hs00181605_m1	ADM	NM_001124.1
200791_s_at	Hs00182622_m1	IQGAP1	NM_003870.3
209993_at	Hs00184491_m1	ABCB1	NM_000927.3
209735_at	Hs00184979_m1	ABCG2	NM_004827.2
201195_s_at	Hs00185826_m1	SLC7A5	NM_003486.5
207469_s_at	Hs00186374_m1	PIR	NM_001018109.1|NM_003662.2
202129_s_at	Hs00187143_m1	RIOK3	NM_003831.3
1861_at	Hs00188930_m1	BAD	NM_032989.1|NM_004322.2
208647_at	Hs00189506_m1	FDFT1	NM_004462.3
205005_s_at	Hs00191312_m1	NMT2	NM_004808.2
203196_at	Hs00195260_m1	ABCC4	NM_005845.2
204351_at	Hs00195584_m1	S100P	NM_005980.2
218806_s_at	Hs00196125_m1	VAV3	NM_001079874.1|NM_006113.4
212647_at	Hs00196699_m1	RRAS	NM_006270.3
210664_s_at	Hs00196731_m1	TFPI	NM_001032281.2|NM_006287.4
203136_at	Hs00197506_m1	RABAC1	NM_006423.1
209278_s_at	Hs00197918_m1	TFPI2	NM_006528.2
200998_s_at	Hs00199135_m1	CKAP4	NM_006825.2
204214_s_at	Hs00199149_m1	RAB32	NM_006834.3
201534_s_at	Hs00200082_m1	UBL3	NM_007106.2
202341_s_at	Hs00209620_m1	TRIM2	NM_015271.2
202427_s_at	Hs00209889_m1	BRP44	NM_015415.2
202804_at	Hs00219905_m1	ABCC1	NM_004996.3|NM_019862.2|NM_019898.2|NM_019899.2|NM_019900.2
218618_s_at	Hs00224289_m1	FNDC3B	NM_022763.2
203258_at	Hs00232392_m1	DRAP1	NM_006442.2
204475_at	Hs00233958_m1	MMP1	NM_002421.2
204614_at	Hs00234032_m1	SERPINB2	NM_002575.1
209209_s_at	Hs00235033_m1	FERMT2	NM_006832.1
203639_s_at	Hs00240792_m1	FGFR2	NM_022970.2|NM_000141.3
208900_s_at	Hs00243257_m1	TOP1	NM_003286.2
200964_at	Hs00243277_m1	UBA1	NM_153280.1|NM_003334.2
202180_s_at	Hs00245438_m1	MVP	NM_017458.2|NM_005115.3
219911_s_at	Hs00249583_m1	SLCO4A1	NM_016354.3
201034_at	Hs00249890_m1	ADD3	NM_001121.2|NM_016824.3|NM_019903.3
205882_x_at	Hs00249895_m1	ADD3	NM_016824.3
202554_s_at	Hs00356079_m1	GSTM3	NM_000849.3
208161_s_at	Hs00358656_m1	ABCC3	NM_003786.2
212032_s_at	Hs00363189_g1	PTOV1	NM_017432.3
201030_x_at	Hs00600794_mH	LDHB	NM_002300.4
208847_s_at	Hs00605185_m1	ADH5	NM_000671.3
214974_x_at	Hs00607029_g1	CXCL5	NM_002994.3
209306_s_at	Hs00608526_m1	SWAP70	NM_015055.2
201415_at	Hs00609286_m1	GSS	NM_000178.2
217996_at	Hs00705810_s1	PHLDA1	NM_007350.3
201122_x_at	Hs00744729_s1	EIF5A	NM_001970.3
200872_at	Hs00751478_s1	S100A10	NM_002966.2
208478_s_at	Hs00751844_s1	BAX	NM_138761.2|NM_138764.2|NM_138765.2|NM_004324.3
201033_x_at	Hs99999902_m1	RPLP0	NM_053275.3|NM_001002.3
AFFX-HSAC07/X00351_3_at	Hs99999903_m1	ACTB	NM_001101.2
AFFX-HUMGAPDH/M33197_3_at	Hs99999905_m1	GAPDH	NM_002046.3
201891_s_at	Hs99999907_m1	B2M	NM_004048.2
202854_at	Hs99999909_m1	HPRT1	NM_000194.1

## Sheet: colon_probes
affymetrix.probe	taqman.probe	gene.symbol	refseq
210166_at	Hs00152825_m1	TLR5	NM_003268.4
1554997_a_at	Hs00153133_m1	PTGS2	NM_000963.1
204489_s_at	Hs00153304_m1	CD44	NM_001001389.1|NM_001001390.1|NM_001001391.1|NM_001001392.1|NM_000610.3
203684_s_at	Hs00153350_m1	BCL2	NM_000633.2
202431_s_at	Hs00153408_m1	MYC	NM_002467.3
206784_at	Hs00154124_m1	AQP8	NM_001169.2
200755_s_at	Hs00154230_m1	CALU	NM_001219.2
207981_s_at	Hs00155006_m1	ESRRG	NM_206594.1|NM_206595.1|NM_001438.2
204875_s_at	Hs00155276_m1	GMDS	NM_001500.2
201261_x_at	Hs00156076_m1	BGN	NM_001711.3
206212_at	Hs00157009_m1	CPA2	NM_001869.1
205624_at	Hs00157019_m1	CPA3	NM_001870.1
207003_at	Hs00157859_m1	GUCA2A	NM_033553.2
41469_at	Hs00160066_m1	PI3	NM_002638.2
203753_at	Hs00162613_m1	TCF4	NM_001083962.1|NM_003199.2
1555271_a_at	Hs00162669_m1	TERT	NM_198253.2|NM_198255.2
209301_at	Hs00163869_m1	CA2	NM_000067.1
201147_s_at	Hs00165949_m1	TIMP3	NM_000362.4
202780_at	Hs00166467_m1	OXCT1	NM_000436.3
208981_at	Hs00169777_m1	PECAM1	NM_000442.3
233980_s_at	Hs00169795_m1	VWF	NM_000552.3
203083_at	Hs00170248_m1	THBS2	NM_003247.2
210930_s_at	Hs00170433_m1	ERBB2	NM_001005862.1|NM_004448.2
207850_at	Hs00171061_m1	CXCL3	NM_002090.2
203085_s_at	Hs00171257_m1	TGFB1	NM_000660.3
201666_at	Hs00171558_m1	TIMP1	NM_003254.2
210512_s_at	Hs00173626_m1	VEGFA	NM_001025366.1|NM_001025367.1|NM_001025368.1|NM_001025369.1|NM_001025370.1|NM_001033756.1|NM_003376.4
202859_x_at	Hs00174103_m1	IL8	NM_000584.2
209086_x_at	Hs00174838_m1	MCAM	NM_006500.2
200884_at	Hs00176484_m1	CKB	NM_001823.3
203510_at	Hs00179845_m1	MET	NM_000245.2
202291_s_at	Hs00179899_m1	MGP	NM_000900.2
210095_s_at	Hs00181211_m1	IGFBP3	NM_001013398.1|NM_000598.4
203627_at	Hs00181385_m1	IGF1R	NM_000875.3
203065_s_at	Hs00184697_m1	CAV1	NM_001753.3
217478_s_at	Hs00185435_m1	HLA-DMA	NM_006120.2
209579_s_at	Hs00187498_m1	MBD4	NM_003925.1
209662_at	Hs00189076_m1	CETN3	NM_004365.2
200795_at	Hs00190740_m1	SPARCL1	NM_004684.3
201983_s_at	Hs00193306_m1	EGFR	NM_005228.3
214476_at	Hs00193719_m1	TFF2	NM_005423.3
221601_s_at	Hs00193770_m1	FAIM3	NM_005449.3
204607_at	Hs00194145_m1	HMGCS2	NM_005518.2
206332_s_at	Hs00194261_m1	IFI16	NM_005531.2
212531_at	Hs00194353_m1	LCN2	NM_005564.3
219181_at	Hs00195812_m1	LIPG	NM_006033.2
205890_s_at	Hs00197374_m1	UBD	NM_006398.2
212768_s_at	Hs00197437_m1	OLFM4	NM_006418.3
200998_s_at	Hs00199135_m1	CKAP4	NM_006825.2
204719_at	Hs00200350_m1	ABCA8	NM_007168.2
219727_at	Hs00204187_m1	DUOX2	NM_014080.4
206134_at	Hs00205545_m1	ADAMDEC1	NM_014479.2
201358_s_at	Hs00212817_m1	COPB1	NM_016451.3
221102_s_at	Hs00214306_m1	TRPM6	NM_017662.3
207483_s_at	Hs00218384_m1	CAND1	NM_018448.2
209266_s_at	Hs00223357_m1	SLC39A8	NM_022154.5
220989_s_at	Hs00229558_m1	AMN	NM_030943.2
208793_x_at	Hs00231324_m1	SMARCA4	NM_003072.2
200665_s_at	Hs00234160_m1	SPARC	NM_003118.2
203936_s_at	Hs00234579_m1	MMP9	NM_004994.2
215894_at	Hs00235003_m1	PTGDR	NM_000953.2
204470_at	Hs00236937_m1	CXCL1	NM_001511.1
209774_x_at	Hs00236966_m1	CXCL2	NM_002089.3
217871_s_at	Hs00236988_g1	MIF	NM_002415.1
209868_s_at	Hs00249930_s1	RBMS1	NM_016836.2|NM_016839.2|NM_002897.3
209608_s_at	Hs00255067_m1	ACAT2	NM_005891.2
218863_s_at	Hs00255962_m1	TNS1	NM_022648.4
205950_s_at	Hs00266139_m1	CA1	NM_001738.1
211980_at	Hs00266237_m1	COL4A1	NM_001845.4
212657_s_at	Hs00277299_m1	IL1RN	NM_173841.1|NM_173842.1|NM_173843.1|NM_000577.3
215841_at	Hs00361600_m1	GUCA1B	NM_002098.4
1552910_at	Hs00364643_m1	SIGLEC11	NM_052884.1
203868_s_at	Hs00365486_m1	VCAM1	NM_080682.1|NM_001078.2
204118_at	Hs00381156_m1	CD48	NM_001778.2
231166_at	Hs00400624_m1	GPR155	NM_152529.5|NM_001033045.2
1565666_s_at	Hs00401231_m1	MUC6	NM_005961.2
221781_s_at	Hs00405981_m1	DNAJC10	NM_018981.1
211990_at	Hs00410276_m1	HLA-DPA1	NM_033554.2
200903_s_at	Hs00426322_m1	AHCY	NM_000687.1
209653_at	Hs00601211_m1	KPNA4	NM_002268.3
209612_s_at	Hs00605175_m1	ADH1B /// ADH1C	NM_000668.3
205242_at	Hs00757930_m1	CXCL13	NM_006419.1
215548_s_at	Hs00794863_m1	SCFD1	NM_182835.1|NM_016106.2
AFFX-HUMGAPDH/M33197_3_at	Hs99999905_m1	GAPDH	NM_002046.3
